# Supplementary material for: Based on multiple machine learning to identify the ENO2 as diagnosis biomarkers of glaucoma
Source: BMC Ophthalmol. 2022 Apr 2;22:155. doi: 10.1186/s12886-022-02350-w (PMC8976990; doi:10.1186/s12886-022-02350-w)
Supplement: Supplementary file 1 — Additional file 1. [file 12886_2022_2350_MOESM1_ESM.csv]

miRNAname	genesymbol	geneName
hsa-miR-103a-3p	NAMPT	PCAT18
hsa-miR-103a-3p	NAMPT	AL049775.1
hsa-miR-103a-3p	NAMPT	AL691459.1
hsa-miR-103a-3p	NAMPT	AC004947.1
hsa-miR-103a-3p	NAMPT	FAM30A
hsa-miR-103a-3p	NAMPT	AC108488.1
hsa-miR-103a-3p	NAMPT	AC010969.2
hsa-miR-103a-3p	NAMPT	AL161431.1
hsa-miR-103a-3p	NAMPT	AL139327.2
hsa-miR-103a-3p	NAMPT	LINC00638
hsa-miR-103a-3p	NAMPT	AC090772.3
hsa-miR-103a-3p	NAMPT	LINC01848
hsa-miR-103a-3p	NAMPT	AC055713.1
hsa-miR-103a-3p	NAMPT	MEG8
hsa-miR-103a-3p	NAMPT	AL139220.2
hsa-miR-103a-3p	NAMPT	LINC00960
hsa-miR-103a-3p	NAMPT	MIR29B2CHG
hsa-miR-103a-3p	NAMPT	AC003092.1
hsa-miR-103a-3p	NAMPT	LINC01343
hsa-miR-103a-3p	NAMPT	AC005972.1
hsa-miR-103a-3p	NAMPT	LINC01569
hsa-miR-103a-3p	NAMPT	MIR181A1HG
hsa-miR-103a-3p	NAMPT	AC084018.2
hsa-miR-103a-3p	NAMPT	LINC02434
hsa-miR-103a-3p	NAMPT	AC093297.2
hsa-miR-103a-3p	NAMPT	AC123912.4
hsa-miR-103a-3p	NAMPT	AL357054.4
hsa-miR-103a-3p	NAMPT	LINC00662
hsa-miR-103a-3p	NAMPT	AC024884.2
hsa-miR-103a-3p	NAMPT	AC007228.2
hsa-miR-103a-3p	NAMPT	RNF139-AS1
hsa-miR-103a-3p	NAMPT	AC019209.3
hsa-miR-103a-3p	NAMPT	TEX41
hsa-miR-103a-3p	NAMPT	AL022322.1
hsa-miR-103a-3p	NAMPT	AL645608.1
hsa-miR-103a-3p	NAMPT	LINC01134
hsa-miR-103a-3p	NAMPT	DUBR
hsa-miR-103a-3p	NAMPT	AP001476.1
hsa-miR-103a-3p	NAMPT	MIR503HG
hsa-miR-103a-3p	NAMPT	CYTOR
hsa-miR-103a-3p	NAMPT	XIST
hsa-miR-103a-3p	NAMPT	LINC00630
hsa-miR-103a-3p	NAMPT	AC107068.1
hsa-miR-103a-3p	NAMPT	LINC02035
hsa-miR-103a-3p	NAMPT	LINC00707
hsa-miR-103a-3p	NAMPT	AC024267.1
hsa-miR-103a-3p	NAMPT	NEAT1
hsa-miR-103a-3p	NAMPT	LINC00294
hsa-miR-1247-5p	ENO2	LINC00467
hsa-miR-1247-5p	ENO2	AC087623.3
hsa-miR-1247-5p	ENO2	MALAT1
hsa-miR-1247-5p	ENO2	AL391069.4
hsa-miR-1247-5p	ENO2	LINC01124
hsa-miR-1247-5p	ENO2	AL645608.8
hsa-miR-1247-5p	ENO2	MUC20-OT1
hsa-miR-1247-5p	ENO2	AFDN-DT
hsa-miR-1247-5p	ENO2	AC008915.2
hsa-miR-1247-5p	ENO2	AC068338.2
hsa-miR-1249-3p	ENO2	TERC
hsa-miR-1249-3p	ENO2	AC008392.1
hsa-miR-1249-3p	ENO2	AC239800.3
hsa-miR-1249-3p	ENO2	LINC01547
hsa-miR-129-1-3p	ENO2	BX640515.1
hsa-miR-129-1-3p	ENO2	LINC00958
hsa-miR-129-1-3p	ENO2	AF127577.4
hsa-miR-129-1-3p	ENO2	AL132655.2
hsa-miR-129-1-3p	ENO2	LINC00886
hsa-miR-129-1-3p	ENO2	NUP50-AS1
hsa-miR-129-1-3p	ENO2	HCG9
hsa-miR-129-1-3p	ENO2	HCG11
hsa-miR-129-1-3p	ENO2	AC005920.1
hsa-miR-129-1-3p	ENO2	LINC00511
hsa-miR-129-1-3p	ENO2	AC092368.3
hsa-miR-129-1-3p	ENO2	LINC01006
hsa-miR-129-1-3p	ENO2	TP53TG1
hsa-miR-129-1-3p	ENO2	MIR4500HG
hsa-miR-129-1-3p	ENO2	AC145207.5
hsa-miR-129-1-3p	ENO2	RP1-178F10.3
hsa-miR-129-1-3p	ENO2	NORAD
hsa-miR-129-1-3p	ENO2	AC078846.1
hsa-miR-129-1-3p	ENO2	AC104794.2
hsa-miR-129-1-3p	ENO2	MAPKAPK5-AS1
hsa-miR-129-1-3p	ENO2	AL360012.1
hsa-miR-129-1-3p	ENO2	AC007342.5
hsa-miR-129-1-3p	ENO2	VASH1-AS1
hsa-miR-1295a	ENO2	AC110769.2
hsa-miR-1295a	ENO2	IBA57-AS1
hsa-miR-1295a	ENO2	AC092171.3
hsa-miR-1295a	ENO2	LINC02228
hsa-miR-1296-5p	NAMPT	LINC02568
hsa-miR-1296-5p	NAMPT	AC068512.1
hsa-miR-1296-5p	NAMPT	SNHG15
hsa-miR-1296-5p	NAMPT	LINC00943
hsa-miR-1296-5p	NAMPT	FTX
hsa-miR-1296-5p	NAMPT	AC060780.1
hsa-miR-1296-5p	NAMPT	C17orf82
hsa-miR-1296-5p	NAMPT	LINC00839
hsa-miR-1296-5p	NAMPT	LZTS1-AS1
hsa-miR-1296-5p	NAMPT	AC133540.1
hsa-miR-1296-5p	NAMPT	AC136944.2
hsa-miR-130b-3p	NAMPT	AL355338.1
hsa-miR-130b-3p	NAMPT	CTD-3093M3.1
hsa-miR-130b-3p	NAMPT	AP003469.4
hsa-miR-130b-3p	NAMPT	AC016717.2
hsa-miR-130b-3p	NAMPT	LINC01089
hsa-miR-130b-3p	NAMPT	LINC01476
hsa-miR-130b-3p	NAMPT	AC142472.1
hsa-miR-130b-3p	NAMPT	LINC00667
hsa-miR-130b-3p	NAMPT	AC124016.2
hsa-miR-130b-3p	NAMPT	AC109588.1
hsa-miR-130b-3p	NAMPT	LINC01087
hsa-miR-130b-3p	NAMPT	PCAT5
hsa-miR-130b-3p	NAMPT	ILF3-AS1
hsa-miR-130b-3p	NAMPT	AL591030.1
hsa-miR-130b-3p	NAMPT	LINC02575
hsa-miR-130b-3p	NAMPT	LINC01091
hsa-miR-130b-3p	NAMPT	AL845472.1
hsa-miR-133a-3p	ENO2	LINC00847
hsa-miR-133a-3p	ENO2	AC125603.2
hsa-miR-133a-3p	ENO2	AC118758.3
hsa-miR-133a-3p	ENO2	AL158152.1
hsa-miR-133a-3p	ENO2	LINC02432
hsa-miR-133a-3p	ENO2	LINC02381
hsa-miR-133a-3p	ENO2	LINC02538
hsa-miR-133a-3p	ENO2	AC006504.5
hsa-miR-133a-3p	ENO2	LINC01995
hsa-miR-133a-3p	ENO2	AC110285.2
hsa-miR-133a-3p	ENO2	AL035071.1
hsa-miR-133a-3p	ENO2	AC022075.2
hsa-miR-133a-3p	ENO2	AC016831.5
hsa-miR-133a-3p	ENO2	BX322562.1
hsa-miR-133a-3p	ENO2	AC245060.5
hsa-miR-1343-3p	NAMPT	Z97832.2
hsa-miR-1343-3p	NAMPT	AC073335.2
hsa-miR-1343-3p	NAMPT	AC012617.1
hsa-miR-1343-3p	NAMPT	AC008753.3
hsa-miR-1343-3p	NAMPT	SPACA6P-AS
hsa-miR-1343-3p	NAMPT	LINC01678
hsa-miR-1343-3p	NAMPT	LINC00665
hsa-miR-1343-3p	NAMPT	AC005261.1
hsa-miR-1343-3p	NAMPT	MIRLET7DHG
hsa-miR-1343-3p	NAMPT	C9orf106
hsa-miR-1343-3p	NAMPT	AC009065.4
hsa-miR-1343-3p	NAMPT	AL121672.2
hsa-miR-1343-3p	NAMPT	ZNF503-AS1
hsa-miR-1343-3p	NAMPT	MIRLET7BHG
hsa-miR-1343-3p	NAMPT	LINC01012
hsa-miR-1343-3p	NAMPT	LINC01559
hsa-miR-1343-3p	NAMPT	LINC02421
hsa-miR-1343-3p	NAMPT	AC012313.1
hsa-miR-1343-3p	NAMPT	AL121890.4
hsa-miR-1343-3p	NAMPT	LINC00261
hsa-miR-1343-3p	NAMPT	LINC01431
hsa-miR-1343-3p	NAMPT	MIR646HG
hsa-miR-1343-3p	NAMPT	AC005332.6
hsa-miR-1343-3p	NAMPT	AC126696.3
hsa-miR-1343-3p	NAMPT	AL021068.1
hsa-miR-1343-3p	NAMPT	LINC02086
hsa-miR-1343-3p	NAMPT	AL132655.1
hsa-miR-1343-3p	NAMPT	IQCH-AS1
hsa-miR-1343-3p	NAMPT	LINC01579
hsa-miR-1343-3p	NAMPT	LINC02516
hsa-miR-1343-3p	NAMPT	AC096733.2
hsa-miR-1343-3p	NAMPT	AL008729.2
hsa-miR-1343-3p	NAMPT	AC025031.4
hsa-miR-1343-3p	NAMPT	AC137767.1
hsa-miR-1343-3p	NAMPT	LINC02292
hsa-miR-1343-3p	NAMPT	LINC02323
hsa-miR-1343-3p	NAMPT	EIF3J-AS1
hsa-miR-1343-3p	NAMPT	LINC01963
hsa-miR-1343-3p	NAMPT	LINC01115
hsa-miR-1343-3p	NAMPT	AC114810.1
hsa-miR-1343-3p	NAMPT	AC019069.1
hsa-miR-1343-3p	NAMPT	TBC1D8-AS1
hsa-miR-1343-3p	NAMPT	CYP4A22-AS1
hsa-miR-1343-3p	NAMPT	AL121578.3
hsa-miR-1343-3p	NAMPT	ZNF674-AS1
hsa-miR-1343-3p	NAMPT	AC008467.1
hsa-miR-1343-3p	NAMPT	AC244197.2
hsa-miR-1343-3p	NAMPT	MIR4435-2HG
hsa-miR-1343-3p	NAMPT	AC009720.1
hsa-miR-1343-3p	NAMPT	AC025048.4
hsa-miR-1343-3p	NAMPT	FIRRE
hsa-miR-1343-3p	NAMPT	LINC01876
hsa-miR-1343-3p	NAMPT	SCAMP1-AS1
hsa-miR-1343-3p	NAMPT	AC025171.4
hsa-miR-139-5p	NAMPT	AC012360.1
hsa-miR-139-5p	NAMPT	ERICD
hsa-miR-139-5p	NAMPT	AC126755.4
hsa-miR-139-5p	NAMPT	RN7SL832P
hsa-miR-139-5p	NAMPT	AC092279.1
hsa-miR-139-5p	NAMPT	LINC00534
hsa-miR-139-5p	NAMPT	AC018953.1
hsa-miR-139-5p	NAMPT	AC138932.2
hsa-miR-139-5p	NAMPT	AC026401.3
hsa-miR-139-5p	NAMPT	AC138969.3
hsa-miR-139-5p	NAMPT	AL031123.2
hsa-miR-139-5p	NAMPT	LINC00885
hsa-miR-139-5p	NAMPT	AC084082.1
hsa-miR-139-5p	NAMPT	AC110048.2
hsa-miR-139-5p	NAMPT	LINC02360
hsa-miR-139-5p	NAMPT	AC012615.1
hsa-miR-139-5p	NAMPT	AC015813.1
hsa-miR-139-5p	NAMPT	AC126365.1
hsa-miR-139-5p	NAMPT	AC005332.7
hsa-miR-139-5p	NAMPT	AL138820.1
hsa-miR-145-5p	ENO2	PVT1
hsa-miR-145-5p	ENO2	C9orf170
hsa-miR-145-5p	ENO2	BX890604.1
hsa-miR-145-5p	ENO2	MEG3
hsa-miR-145-5p	ENO2	JPX
hsa-miR-145-5p	ENO2	LINC01355
hsa-miR-145-5p	ENO2	LINC01204
hsa-miR-145-5p	ENO2	CASC9
hsa-miR-145-5p	ENO2	LINC00052
hsa-miR-145-5p	ENO2	AC083805.1
hsa-miR-145-5p	ENO2	LINC01468
hsa-miR-145-5p	ENO2	LINC01671
hsa-miR-145-5p	ENO2	AC008080.1
hsa-miR-145-5p	ENO2	AC005920.3
hsa-miR-145-5p	ENO2	ATP2B1-AS1
hsa-miR-145-5p	ENO2	AP003486.1
hsa-miR-145-5p	ENO2	AC008124.1
hsa-miR-145-5p	ENO2	AL365181.2
hsa-miR-145-5p	ENO2	LINC01499
hsa-miR-145-5p	ENO2	AC097634.1
hsa-miR-145-5p	ENO2	AC092127.1
hsa-miR-185-5p	NAMPT	BLACAT1
hsa-miR-185-5p	NAMPT	AC040977.1
hsa-miR-185-5p	NAMPT	FOXD2-AS1
hsa-miR-185-5p	NAMPT	AC116667.1
hsa-miR-185-5p	NAMPT	AL392172.1
hsa-miR-185-5p	NAMPT	MIR137HG
hsa-miR-185-5p	NAMPT	AC007952.4
hsa-miR-185-5p	NAMPT	AC145285.2
hsa-miR-185-5p	NAMPT	AC010542.4
hsa-miR-185-5p	NAMPT	AL513327.3
hsa-miR-185-5p	NAMPT	AC012360.3
hsa-miR-185-5p	NAMPT	LINC02245
hsa-miR-185-5p	NAMPT	MIR9-3HG
hsa-miR-185-5p	NAMPT	AC008759.3
hsa-miR-185-5p	NAMPT	PRR29-AS1
hsa-miR-185-5p	NAMPT	AC005082.1
hsa-miR-185-5p	NAMPT	AC023794.7
hsa-miR-185-5p	NAMPT	SND1-IT1
hsa-miR-185-5p	NAMPT	AL139383.1
hsa-miR-185-5p	NAMPT	LINC00887
hsa-miR-185-5p	NAMPT	AC105383.1
hsa-miR-185-5p	NAMPT	LINC01679
hsa-miR-185-5p	NAMPT	SCGB1B2P
hsa-miR-185-5p	NAMPT	U91328.1
hsa-miR-185-5p	NAMPT	UCA1
hsa-miR-185-5p	NAMPT	AP001065.2
hsa-miR-185-5p	NAMPT	AC006372.3
hsa-miR-185-5p	NAMPT	AC232271.1
hsa-miR-185-5p	NAMPT	FAM160A1-DT
hsa-miR-185-5p	NAMPT	AL133551.1
hsa-miR-185-5p	NAMPT	AC007405.3
hsa-miR-185-5p	NAMPT	AC068282.1
hsa-miR-185-5p	NAMPT	FP325330.3
hsa-miR-185-5p	NAMPT	LINC02288
hsa-miR-185-5p	NAMPT	AL035252.3
hsa-miR-185-5p	NAMPT	AP003469.2
hsa-miR-185-5p	NAMPT	LINC01588
hsa-miR-18a-5p	NAMPT	AC092614.1
hsa-miR-18a-5p	NAMPT	AC009502.1
hsa-miR-18a-5p	NAMPT	AC005618.1
hsa-miR-18a-5p	NAMPT	LINC01416
hsa-miR-18a-5p	NAMPT	AC017002.1
hsa-miR-18a-5p	NAMPT	FENDRR
hsa-miR-18a-5p	NAMPT	AC023794.6
hsa-miR-199b-5p	NAMPT	BX284668.2
hsa-miR-199b-5p	NAMPT	AC005224.4
hsa-miR-199b-5p	NAMPT	LINC01133
hsa-miR-199b-5p	NAMPT	AC084346.2
hsa-miR-199b-5p	NAMPT	LINC01123
hsa-miR-199b-5p	NAMPT	AC026471.4
hsa-miR-199b-5p	NAMPT	AC008543.1
hsa-miR-199b-5p	NAMPT	LINC01783
hsa-miR-199b-5p	NAMPT	LINC01184
hsa-miR-199b-5p	NAMPT	SNHG9
hsa-miR-199b-5p	NAMPT	LINC02197
hsa-miR-199b-5p	NAMPT	LUCAT1
hsa-miR-199b-5p	NAMPT	AL133387.2
hsa-miR-199b-5p	NAMPT	LINC00648
hsa-miR-199b-5p	NAMPT	LINC00346
hsa-miR-199b-5p	NAMPT	AL117329.1
hsa-miR-199b-5p	NAMPT	AC007749.1
hsa-miR-199b-5p	NAMPT	AF111169.1
hsa-miR-199b-5p	NAMPT	LINC00944
hsa-miR-199b-5p	NAMPT	AL161668.3
hsa-miR-199b-5p	NAMPT	LINC00691
hsa-miR-199b-5p	NAMPT	AL118505.1
hsa-miR-199b-5p	NAMPT	LINC01669
hsa-miR-199b-5p	NAMPT	LINC00313
hsa-miR-20b-5p	ENO2	STK4-AS1
hsa-miR-20b-5p	ENO2	AL121583.1
hsa-miR-20b-5p	ENO2	RFX3-AS1
hsa-miR-20b-5p	ENO2	GASAL1
hsa-miR-20b-5p	ENO2	LINC01553
hsa-miR-20b-5p	ENO2	AC073188.4
hsa-miR-20b-5p	ENO2	OSER1-AS1
hsa-miR-20b-5p	ENO2	AL136295.2
hsa-miR-20b-5p	ENO2	AL645728.1
hsa-miR-20b-5p	ENO2	EBLN3P
hsa-miR-20b-5p	ENO2	LINC01003
hsa-miR-20b-5p	ENO2	AC092171.5
hsa-miR-20b-5p	ENO2	AC007220.1
hsa-miR-20b-5p	ENO2	RP6-206I17.2
hsa-miR-20b-5p	ENO2	AP000265.1
hsa-miR-20b-5p	ENO2	LINC01798
hsa-miR-20b-5p	ENO2	OLMALINC
hsa-miR-20b-5p	ENO2	LINC02188
hsa-miR-20b-5p	ENO2	AC090114.2
hsa-miR-20b-5p	ENO2	EPB41L4A-AS1
hsa-miR-20b-5p	ENO2	AC010595.1
hsa-miR-20b-5p	ENO2	AC099487.1
hsa-miR-20b-5p	ENO2	AL512274.1
hsa-miR-20b-5p	ENO2	AL359962.2
hsa-miR-20b-5p	ENO2	PART1
hsa-miR-20b-5p	ENO2	PWAR6
hsa-miR-20b-5p	ENO2	AC093227.1
hsa-miR-20b-5p	ENO2	AL451050.2
hsa-miR-20b-5p	ENO2	AC245452.5
hsa-miR-20b-5p	ENO2	AL583810.1
hsa-miR-20b-5p	ENO2	Z95114.1
hsa-miR-20b-5p	ENO2	LINC01194
hsa-miR-20b-5p	ENO2	AC002480.4
hsa-miR-20b-5p	ENO2	TTTY15
hsa-miR-20b-5p	ENO2	AC005899.3
hsa-miR-20b-5p	ENO2	AC087477.2
hsa-miR-20b-5p	ENO2	AC110597.1
hsa-miR-20b-5p	ENO2	AC116407.2
hsa-miR-20b-5p	ENO2	LINC02202
hsa-miR-20b-5p	ENO2	AC011815.1
hsa-miR-20b-5p	ENO2	AP000845.1
hsa-miR-2114-3p	ENO2	LINC01132
hsa-miR-2114-3p	ENO2	AC092803.2
hsa-miR-2114-3p	ENO2	LINC01962
hsa-miR-2114-3p	ENO2	AL662890.1
hsa-miR-2114-3p	ENO2	AP000350.6
hsa-miR-2114-3p	ENO2	LINC00266-1
hsa-miR-2114-3p	ENO2	AL645608.3
hsa-miR-2114-3p	ENO2	HAR1B
hsa-miR-2114-3p	ENO2	AP003392.4
hsa-miR-2114-3p	ENO2	AC009549.1
hsa-miR-2114-3p	ENO2	LINC02193
hsa-miR-2114-3p	ENO2	AC245595.1
hsa-miR-2114-3p	ENO2	AL133216.1
hsa-miR-2114-5p	NAMPT	AC004019.18
hsa-miR-2114-5p	NAMPT	AL512791.2
hsa-miR-2114-5p	NAMPT	RASAL2-AS1
hsa-miR-2114-5p	NAMPT	AF117829.1
hsa-miR-2114-5p	NAMPT	AC020891.2
hsa-miR-2114-5p	NAMPT	HCG17
hsa-miR-2114-5p	NAMPT	AC116447.1
hsa-miR-2114-5p	NAMPT	LINC01764
hsa-miR-2114-5p	NAMPT	ERVE-1
hsa-miR-2114-5p	NAMPT	TSIX
hsa-miR-2114-5p	NAMPT	AC090260.1
hsa-miR-2114-5p	NAMPT	LINC01560
hsa-miR-216a-5p	ENO2	CTC-462L7.1
hsa-miR-216a-5p	ENO2	AC025741.1
hsa-miR-216a-5p	ENO2	LINC01806
hsa-miR-216a-5p	ENO2	LINC01521
hsa-miR-216a-5p	ENO2	AL589740.1
hsa-miR-216a-5p	ENO2	AC108134.2
hsa-miR-216a-5p	ENO2	LINC01842
hsa-miR-216a-5p	ENO2	AC104035.1
hsa-miR-216a-5p	ENO2	AL022344.2
hsa-miR-216a-5p	ENO2	RP11-343N15.5
hsa-miR-216a-5p	ENO2	AL358472.2
hsa-miR-216a-5p	ENO2	AL645933.2
hsa-miR-216a-5p	ENO2	AC006013.1
hsa-miR-216a-5p	ENO2	AC003005.2
hsa-miR-216a-5p	ENO2	AC018761.1
hsa-miR-216a-5p	ENO2	AC245884.8
hsa-miR-224-3p	ENO2	AC068473.5
hsa-miR-224-3p	ENO2	AC016205.1
hsa-miR-224-3p	ENO2	AL365361.1
hsa-miR-224-3p	ENO2	AC022929.2
hsa-miR-224-3p	ENO2	AC016831.1
hsa-miR-224-3p	ENO2	AC069120.1
hsa-miR-224-3p	ENO2	AL450326.1
hsa-miR-224-3p	ENO2	AC010654.1
hsa-miR-224-3p	ENO2	RAB30-AS1
hsa-miR-224-3p	ENO2	AL080317.2
hsa-miR-224-3p	ENO2	AL355001.2
hsa-miR-224-3p	ENO2	SNHG8
hsa-miR-2277-5p	NAMPT	ZNF667-AS1
hsa-miR-2277-5p	NAMPT	AC110285.6
hsa-miR-2277-5p	NAMPT	GATA3-AS1
hsa-miR-2277-5p	NAMPT	RAMP2-AS1
hsa-miR-2467-3p	ENO2	DIO3OS
hsa-miR-2467-3p	ENO2	AP001189.6
hsa-miR-2467-3p	ENO2	LINC01001
hsa-miR-2467-3p	ENO2	DANT2
hsa-miR-2467-3p	ENO2	AL353708.3
hsa-miR-2467-3p	ENO2	AC240565.2
hsa-miR-2467-3p	ENO2	AP003559.1
hsa-miR-2467-3p	ENO2	AL606491.1
hsa-miR-2467-3p	ENO2	LINC02362
hsa-miR-2467-3p	ENO2	LINC00910
hsa-miR-2467-3p	ENO2	TRAM2-AS1
hsa-miR-2467-3p	ENO2	AC079988.1
hsa-miR-2467-3p	ENO2	AC009237.14
hsa-miR-2467-3p	ENO2	Z82243.1
hsa-miR-2467-3p	ENO2	LINC00482
hsa-miR-2467-3p	ENO2	AC129926.1
hsa-miR-2467-3p	ENO2	LIVAR
hsa-miR-2467-3p	ENO2	AC092139.1
hsa-miR-2467-3p	ENO2	MIR22HG
hsa-miR-2467-3p	ENO2	LINC02393
hsa-miR-2467-3p	ENO2	AC091057.3
hsa-miR-2467-3p	ENO2	LINC01224
hsa-miR-2467-3p	ENO2	LINC00265
hsa-miR-2467-3p	ENO2	LINC00473
hsa-miR-2467-3p	ENO2	AL031281.2
hsa-miR-2467-3p	ENO2	PSMG3-AS1
hsa-miR-2467-3p	ENO2	GMDS-AS1
hsa-miR-2467-3p	ENO2	AL669831.5
hsa-miR-2467-3p	ENO2	LINC01714
hsa-miR-2467-3p	ENO2	LINC01772
hsa-miR-2467-3p	ENO2	LINC01273
hsa-miR-2467-3p	ENO2	AC040162.3
hsa-miR-2467-3p	ENO2	AL157832.1
hsa-miR-2467-3p	ENO2	CRNDE
hsa-miR-2467-3p	ENO2	AC245041.1
hsa-miR-2467-3p	ENO2	LINC00663
hsa-miR-25-3p	ENO2	AC011294.1
hsa-miR-25-3p	ENO2	AC016700.3
hsa-miR-25-3p	ENO2	LINC01550
hsa-miR-25-3p	ENO2	PURPL
hsa-miR-25-3p	ENO2	AC093627.4
hsa-miR-25-3p	ENO2	LINC02321
hsa-miR-25-3p	ENO2	MDS2
hsa-miR-25-3p	ENO2	SNHG4
hsa-miR-25-3p	ENO2	AC239868.3
hsa-miR-25-3p	ENO2	AC130650.2
hsa-miR-25-3p	ENO2	AC124067.4
hsa-miR-25-3p	ENO2	LINC00365
hsa-miR-25-3p	ENO2	AL354707.1
hsa-miR-25-3p	ENO2	LINC00858
hsa-miR-25-3p	ENO2	LINC01915
hsa-miR-25-3p	ENO2	AL117339.4
hsa-miR-296-3p	ADH1C	AC137630.4
hsa-miR-296-3p	ADH1C	LINC01592
hsa-miR-296-3p	ADH1C	SNHG25
hsa-miR-296-3p	ADH1C	AL138720.1
hsa-miR-296-3p	ADH1C	AL137003.2
hsa-miR-296-3p	ADH1C	LINC01465
hsa-miR-296-3p	ADH1C	AL157931.2
hsa-miR-296-5p	ENO2	AC147651.1
hsa-miR-296-5p	ENO2	PAXIP1-AS1
hsa-miR-296-5p	ENO2	AC027031.2
hsa-miR-296-5p	ENO2	AC102953.2
hsa-miR-296-5p	ENO2	LINC02100
hsa-miR-296-5p	ENO2	C5orf66-AS1
hsa-miR-296-5p	ENO2	AP003419.2
hsa-miR-296-5p	ENO2	AC005722.2
hsa-miR-296-5p	ENO2	AC004233.3
hsa-miR-296-5p	ENO2	LINC00402
hsa-miR-296-5p	ENO2	AL356488.2
hsa-miR-296-5p	ENO2	MIR34AHG
hsa-miR-296-5p	ENO2	AL034417.2
hsa-miR-302b-3p	ADH1C	AL157400.4
hsa-miR-302b-3p	ADH1C	AP003774.1
hsa-miR-302b-3p	ADH1C	AC124312.3
hsa-miR-302b-3p	ADH1C	AP001505.1
hsa-miR-302b-3p	ADH1C	BAIAP2-AS1
hsa-miR-302b-3p	ADH1C	LINC00472
hsa-miR-302b-3p	ADH1C	AC100814.1
hsa-miR-302b-3p	ADH1C	AC009283.1
hsa-miR-302b-3p	ADH1C	LINC01395
hsa-miR-302b-3p	ADH1C	LINC00484
hsa-miR-3127-5p	ENO2	AL513548.1
hsa-miR-3127-5p	ENO2	CARMN
hsa-miR-3127-5p	ENO2	LINC01748
hsa-miR-3127-5p	ENO2	AC006206.1
hsa-miR-3127-5p	ENO2	AL158209.1
hsa-miR-3127-5p	ENO2	AC018635.2
hsa-miR-3127-5p	ENO2	AL360219.1
hsa-miR-3127-5p	ENO2	AC069185.1
hsa-miR-3127-5p	ENO2	AC022400.5
hsa-miR-3127-5p	ENO2	AC144652.1
hsa-miR-3127-5p	ENO2	AC008741.2
hsa-miR-3127-5p	ENO2	MIAT
hsa-miR-3127-5p	ENO2	AC005863.1
hsa-miR-3127-5p	ENO2	PICSAR
hsa-miR-3127-5p	ENO2	AC105105.2
hsa-miR-3127-5p	ENO2	LINC00319
hsa-miR-3127-5p	ENO2	CU639417.4
hsa-miR-3127-5p	ENO2	AL135925.1
hsa-miR-3127-5p	ENO2	AC021683.3
hsa-miR-3142	ENO2	RMRP
hsa-miR-3142	ENO2	AL590822.1
hsa-miR-3142	ENO2	AC113418.1
hsa-miR-3142	ENO2	LINC00842
hsa-miR-3142	ENO2	MIR548XHG
hsa-miR-3142	ENO2	LINC01801
hsa-miR-3142	ENO2	AP006222.1
hsa-miR-3142	ENO2	AC146944.4
hsa-miR-3142	ENO2	AL158055.1
hsa-miR-3142	ENO2	AC073529.1
hsa-miR-3142	ENO2	LINC00997
hsa-miR-3142	ENO2	AC139795.3
hsa-miR-3142	ENO2	URB1-AS1
hsa-miR-3150b-3p	NAMPT	LINC01759
hsa-miR-3150b-3p	NAMPT	AC116049.2
hsa-miR-3150b-3p	NAMPT	AC020928.2
hsa-miR-3150b-3p	NAMPT	AC015849.5
hsa-miR-3150b-3p	NAMPT	AC112220.4
hsa-miR-3150b-3p	NAMPT	LINC01630
hsa-miR-3150b-3p	NAMPT	AL133516.1
hsa-miR-3150b-3p	NAMPT	RP11-417J8.6
hsa-miR-3163	NAMPT	AC012557.1
hsa-miR-3163	NAMPT	LINC01301
hsa-miR-3163	NAMPT	AC019131.2
hsa-miR-3163	NAMPT	AC067838.1
hsa-miR-3163	NAMPT	AC007823.1
hsa-miR-3163	NAMPT	AC083843.3
hsa-miR-3163	NAMPT	AL139384.2
hsa-miR-3163	NAMPT	AC010980.2
hsa-miR-3163	NAMPT	AL118558.4
hsa-miR-3163	NAMPT	AL691447.2
hsa-miR-3163	NAMPT	AC006504.2
hsa-miR-3163	NAMPT	AC068790.9
hsa-miR-3163	NAMPT	AL365203.2
hsa-miR-3163	NAMPT	AL023583.1
hsa-miR-3163	NAMPT	AC107958.3
hsa-miR-3163	NAMPT	AP002360.3
hsa-miR-3163	NAMPT	AC136618.1
hsa-miR-3163	NAMPT	LINC02363
hsa-miR-3163	NAMPT	AC139099.1
hsa-miR-3163	NAMPT	AC135050.3
hsa-miR-3194-3p	NAMPT	AC114763.1
hsa-miR-3194-3p	NAMPT	LINC02170
hsa-miR-3194-3p	NAMPT	AC012531.1
hsa-miR-3194-3p	NAMPT	CASC11
hsa-miR-3194-3p	NAMPT	AL033397.1
hsa-miR-3194-3p	NAMPT	AC005840.2
hsa-miR-3194-3p	NAMPT	AL390955.2
hsa-miR-3194-3p	NAMPT	AC024132.1
hsa-miR-3194-3p	NAMPT	AL049765.1
hsa-miR-3194-3p	NAMPT	AC012555.1
hsa-miR-3194-3p	NAMPT	LINC01257
hsa-miR-3194-3p	NAMPT	AC091271.1
hsa-miR-3194-3p	NAMPT	LINC02015
hsa-miR-3194-3p	NAMPT	LINC01146
hsa-miR-320b	NAMPT	AC111152.2
hsa-miR-320b	NAMPT	AC091563.1
hsa-miR-320b	NAMPT	LINC01572
hsa-miR-320b	NAMPT	AP000894.4
hsa-miR-320b	NAMPT	LINC00460
hsa-miR-320b	NAMPT	AL390294.1
hsa-miR-320b	NAMPT	AP000547.3
hsa-miR-320b	NAMPT	AL158071.4
hsa-miR-320b	NAMPT	AL359643.3
hsa-miR-320b	NAMPT	MIR3142HG
hsa-miR-320b	NAMPT	AL590004.4
hsa-miR-328-3p	NAMPT	MIR194-2HG
hsa-miR-328-3p	NAMPT	AC083806.3
hsa-miR-328-3p	NAMPT	LINC02001
hsa-miR-328-3p	NAMPT	C9orf163
hsa-miR-328-3p	NAMPT	ZNF30-AS1
hsa-miR-328-3p	NAMPT	AC079612.1
hsa-miR-328-3p	NAMPT	GLIDR
hsa-miR-328-3p	NAMPT	AC145207.7
hsa-miR-328-3p	NAMPT	AC092747.4
hsa-miR-328-3p	NAMPT	LINC01727
hsa-miR-328-3p	NAMPT	AL356414.1
hsa-miR-330-5p	ENO2	LINC00898
hsa-miR-330-5p	ENO2	AL031008.1
hsa-miR-330-5p	ENO2	MIR2052HG
hsa-miR-330-5p	ENO2	AL365199.1
hsa-miR-330-5p	ENO2	LINC00921
hsa-miR-330-5p	ENO2	AC005304.2
hsa-miR-330-5p	ENO2	LINC00896
hsa-miR-330-5p	ENO2	LINC01834
hsa-miR-330-5p	ENO2	PRNCR1
hsa-miR-330-5p	ENO2	LINC01270
hsa-miR-330-5p	ENO2	AL121894.2
hsa-miR-330-5p	ENO2	AC113615.1
hsa-miR-330-5p	ENO2	LINC01816
hsa-miR-330-5p	ENO2	AC093702.1
hsa-miR-330-5p	ENO2	LINC01126
hsa-miR-345-5p	NAMPT	LINC01654
hsa-miR-345-5p	NAMPT	LINC01871
hsa-miR-345-5p	NAMPT	LINC01756
hsa-miR-345-5p	NAMPT	AC009902.3
hsa-miR-345-5p	NAMPT	AC084033.3
hsa-miR-345-5p	NAMPT	AL596094.1
hsa-miR-345-5p	NAMPT	LINC02438
hsa-miR-345-5p	NAMPT	LINC01252
hsa-miR-34a-5p	ADH1C	AC010618.3
hsa-miR-34a-5p	ADH1C	DRAIC
hsa-miR-34a-5p	ADH1C	AC016705.2
hsa-miR-34a-5p	ADH1C	LINC01715
hsa-miR-34a-5p	ADH1C	SERPINB9P1
hsa-miR-34a-5p	ADH1C	RP11-277L2.3
hsa-miR-34a-5p	ADH1C	CTD-2537I9.5
hsa-miR-34a-5p	ADH1C	LINC01641
hsa-miR-34a-5p	ADH1C	AC044784.1
hsa-miR-34a-5p	ADH1C	LINC02247
hsa-miR-34a-5p	ADH1C	AC005261.3
hsa-miR-34a-5p	ADH1C	AL050403.1
hsa-miR-34a-5p	ADH1C	AC016710.1
hsa-miR-34a-5p	ADH1C	SMIM25
hsa-miR-34a-5p	ADH1C	LINC01106
hsa-miR-34a-5p	ADH1C	AP001476.3
hsa-miR-3614-5p	ADH1C	AC245014.3
hsa-miR-3614-5p	ADH1C	AC126768.2
hsa-miR-3614-5p	ADH1C	GAS1RR
hsa-miR-3614-5p	ADH1C	AC025165.4
hsa-miR-3614-5p	ADH1C	AL162311.1
hsa-miR-3614-5p	ADH1C	AC006213.2
hsa-miR-362-3p	NAMPT	C8orf49
hsa-miR-362-3p	NAMPT	AC006449.6
hsa-miR-362-3p	NAMPT	LINC00843
hsa-miR-362-3p	NAMPT	Z82186.1
hsa-miR-362-3p	NAMPT	AL008638.3
hsa-miR-362-3p	NAMPT	LINC02388
hsa-miR-362-3p	NAMPT	AC012313.8
hsa-miR-362-3p	NAMPT	AC087612.1
hsa-miR-362-3p	NAMPT	LINC00163
hsa-miR-362-3p	NAMPT	AC021504.1
hsa-miR-362-3p	NAMPT	AC018761.3
hsa-miR-362-3p	NAMPT	LINC00159
hsa-miR-3622a-5p	ENO2	LINC01441
hsa-miR-3622a-5p	ENO2	AC120024.1
hsa-miR-3690	ENO2	MIR155HG
hsa-miR-3690	ENO2	AC073050.1
hsa-miR-3690	ENO2	AC010997.5
hsa-miR-3690	ENO2	AC011450.1
hsa-miR-3690	ENO2	AC073046.1
hsa-miR-3690	ENO2	AC004816.1
hsa-miR-3690	ENO2	SNHG19
hsa-miR-3690	ENO2	AC009041.2
hsa-miR-3690	ENO2	LINC02344
hsa-miR-3690	ENO2	LINC00879
hsa-miR-370-3p	ENO2	AC005606.2
hsa-miR-370-3p	ENO2	AC011978.2
hsa-miR-370-3p	ENO2	AL645608.5
hsa-miR-370-3p	ENO2	SH3RF3-AS1
hsa-miR-370-3p	ENO2	AL136379.1
hsa-miR-370-3p	ENO2	LINC01023
hsa-miR-370-3p	ENO2	AC016575.1
hsa-miR-374b-5p	NAMPT	WASIR2
hsa-miR-374b-5p	NAMPT	AC087392.3
hsa-miR-374b-5p	NAMPT	AC098479.1
hsa-miR-374b-5p	NAMPT	AC022306.2
hsa-miR-374b-5p	NAMPT	AC010245.2
hsa-miR-374b-5p	NAMPT	AC018648.1
hsa-miR-374b-5p	NAMPT	SEPT7-AS1
hsa-miR-374b-5p	NAMPT	LINC01689
hsa-miR-374b-5p	NAMPT	AC104964.4
hsa-miR-376c-3p	ENO2	LINC01140
hsa-miR-376c-3p	ENO2	RP11-435B5.4
hsa-miR-380-3p	ENO2	AP000842.3
hsa-miR-380-3p	ENO2	AP004609.3
hsa-miR-380-3p	ENO2	AL358072.1
hsa-miR-380-3p	ENO2	AL021877.2
hsa-miR-380-3p	ENO2	AL390728.6
hsa-miR-380-3p	ENO2	PCF11-AS1
hsa-miR-380-3p	ENO2	LINC00654
hsa-miR-380-3p	ENO2	SOX21-AS1
hsa-miR-380-3p	ENO2	MIR4458HG
hsa-miR-380-3p	ENO2	AC015922.4
hsa-miR-3909	ENO2	EGOT
hsa-miR-3909	ENO2	MIATNB
hsa-miR-3909	ENO2	BSN-AS2
hsa-miR-3909	ENO2	AC120049.1
hsa-miR-3909	ENO2	AC121338.2
hsa-miR-3909	ENO2	AL590705.3
hsa-miR-3909	ENO2	AP000233.2
hsa-miR-3909	ENO2	C10orf91
hsa-miR-3944-3p	ENO2	LINC02051
hsa-miR-3944-3p	ENO2	MAFTRR
hsa-miR-423-5p	ENO2	AL121761.2
hsa-miR-423-5p	ENO2	AC022007.1
hsa-miR-423-5p	ENO2	AC021755.2
hsa-miR-423-5p	ENO2	AL137145.2
hsa-miR-423-5p	ENO2	LINC01979
hsa-miR-423-5p	ENO2	AC005537.1
hsa-miR-432-5p	ENO2	LINC01537
hsa-miR-432-5p	ENO2	AC008014.1
hsa-miR-432-5p	ENO2	AC018558.1
hsa-miR-432-5p	ENO2	LINC01554
hsa-miR-432-5p	ENO2	LINC01515
hsa-miR-432-5p	ENO2	BX088651.4
hsa-miR-432-5p	ENO2	MIR193BHG
hsa-miR-432-5p	ENO2	AC013652.1
hsa-miR-432-5p	ENO2	AL590399.1
hsa-miR-432-5p	ENO2	BX005266.2
hsa-miR-432-5p	ENO2	SRP14-AS1
hsa-miR-432-5p	ENO2	AL355076.2
hsa-miR-432-5p	ENO2	AL512625.1
hsa-miR-4525	ENO2	AC011478.1
hsa-miR-4525	ENO2	AC008608.2
hsa-miR-4662a-5p	NAMPT	LINC00488
hsa-miR-4662a-5p	NAMPT	LINC01227
hsa-miR-4662a-5p	NAMPT	AC135782.1
hsa-miR-4662a-5p	NAMPT	LINC00384
hsa-miR-4662a-5p	NAMPT	AC239798.2
hsa-miR-4662a-5p	NAMPT	Z95114.4
hsa-miR-4662a-5p	NAMPT	AL121768.1
hsa-miR-4662a-5p	NAMPT	AL355578.1
hsa-miR-4662a-5p	NAMPT	RP11-382B18.4
hsa-miR-4662a-5p	NAMPT	TMEM202-AS1
hsa-miR-4662a-5p	NAMPT	LINC00664
hsa-miR-4662a-5p	NAMPT	AC012236.1
hsa-miR-4712-5p	NAMPT	AC100835.2
hsa-miR-4726-5p	ENO2	OGFRP1
hsa-miR-4726-5p	ENO2	AP005329.3
hsa-miR-4726-5p	ENO2	LINC02139
hsa-miR-4726-5p	ENO2	AL353803.4
hsa-miR-4726-5p	ENO2	AC005332.5
hsa-miR-4726-5p	ENO2	AL133410.1
hsa-miR-4726-5p	ENO2	AC003101.1
hsa-miR-4726-5p	ENO2	FAM239B
hsa-miR-4756-5p	NAMPT	AL117378.1
hsa-miR-4756-5p	NAMPT	AC022021.1
hsa-miR-4756-5p	NAMPT	LINC00922
hsa-miR-4756-5p	NAMPT	AC074183.1
hsa-miR-4756-5p	NAMPT	AC092117.1
hsa-miR-4756-5p	NAMPT	AC104109.2
hsa-miR-4756-5p	NAMPT	LINC01503
hsa-miR-4756-5p	NAMPT	AL627171.1
hsa-miR-4756-5p	NAMPT	MIR4713HG
hsa-miR-4756-5p	NAMPT	AC005828.4
hsa-miR-4761-5p	NAMPT	AC008736.1
hsa-miR-4761-5p	NAMPT	LINC01018
hsa-miR-4761-5p	NAMPT	AL117190.1
hsa-miR-4761-5p	NAMPT	AC079922.2
hsa-miR-4761-5p	NAMPT	AP001496.2
hsa-miR-483-3p	NAMPT	MIR583HG
hsa-miR-483-3p	NAMPT	AC093515.1
hsa-miR-483-3p	NAMPT	AL024498.1
hsa-miR-483-3p	NAMPT	APTR
hsa-miR-483-3p	NAMPT	AL139158.2
hsa-miR-483-3p	NAMPT	AP002884.1
hsa-miR-483-3p	NAMPT	LINC01176
hsa-miR-483-3p	NAMPT	AC048341.2
hsa-miR-483-3p	NAMPT	LINC01535
hsa-miR-483-3p	NAMPT	AL354740.1
hsa-miR-483-3p	NAMPT	AC010636.2
hsa-miR-485-3p	NAMPT	AC124045.1
hsa-miR-485-3p	NAMPT	AC106799.3
hsa-miR-485-3p	NAMPT	LINC00461
hsa-miR-485-3p	NAMPT	AL035661.1
hsa-miR-487a-3p	NAMPT	LINC00324
hsa-miR-487a-3p	NAMPT	AP000542.2
hsa-miR-487a-3p	NAMPT	AL590787.1
hsa-miR-501-3p	NAMPT	AC005034.4
hsa-miR-501-3p	NAMPT	AC240565.1
hsa-miR-5010-5p	ENO2	AC009404.1
hsa-miR-5010-5p	ENO2	AC034238.2
hsa-miR-506-3p	NAMPT	AC012360.2
hsa-miR-506-3p	NAMPT	PCGEM1
hsa-miR-506-3p	NAMPT	AL132796.2
hsa-miR-506-3p	NAMPT	AC027020.2
hsa-miR-506-3p	NAMPT	LINC01703
hsa-miR-506-3p	NAMPT	MIR3179-2
hsa-miR-506-3p	NAMPT	AC009163.7
hsa-miR-506-3p	NAMPT	LINC00240
hsa-miR-506-3p	NAMPT	AL591848.4
hsa-miR-506-3p	NAMPT	AC136443.3
hsa-miR-514a-5p	ADH1C	AL158835.1
hsa-miR-514a-5p	ADH1C	AC007406.3
hsa-miR-514a-5p	ADH1C	AC005393.1
hsa-miR-514b-3p	ADH1C	AC123595.2
hsa-miR-514b-3p	ADH1C	AC108471.2
hsa-miR-514b-3p	ADH1C	AC068756.1
hsa-miR-514b-3p	ADH1C	LINC01450
hsa-miR-514b-3p	ADH1C	AC009365.1
hsa-miR-514b-3p	ADH1C	LINC01649
hsa-miR-514b-3p	ADH1C	AC020656.2
hsa-miR-514b-3p	ADH1C	AP001267.2
hsa-miR-518a-3p	ENO2	Z93241.1
hsa-miR-518a-3p	ENO2	AC022087.1
hsa-miR-518a-3p	ENO2	AC011453.1
hsa-miR-518c-3p	ENO2	LINC00668
hsa-miR-525-3p	ENO2	AC135178.5
hsa-miR-526b-5p	NAMPT	LINC01193
hsa-miR-526b-5p	NAMPT	AL357153.3
hsa-miR-526b-5p	NAMPT	Z68871.1
hsa-miR-526b-5p	NAMPT	AL627309.1
hsa-miR-526b-5p	NAMPT	AL049875.1
hsa-miR-526b-5p	NAMPT	AC016831.7
hsa-miR-526b-5p	NAMPT	LINC00941
hsa-miR-526b-5p	NAMPT	LINC01320
hsa-miR-526b-5p	NAMPT	LINC00299
hsa-miR-532-3p	ENO2	AL512413.1
hsa-miR-532-3p	ENO2	LINC01694
hsa-miR-532-3p	ENO2	AC006058.3
hsa-miR-532-3p	ENO2	LINC01070
hsa-miR-532-3p	ENO2	AL359091.3
hsa-miR-532-3p	ENO2	AC005993.1
hsa-miR-532-3p	ENO2	BX255923.3
hsa-miR-532-3p	ENO2	LINC00494
hsa-miR-541-3p	ENO2	LINC01977
hsa-miR-541-3p	ENO2	BX284668.5
hsa-miR-541-3p	ENO2	AL022313.2
hsa-miR-541-3p	ENO2	AC016355.1
hsa-miR-541-3p	ENO2	AC015845.2
hsa-miR-541-3p	ENO2	PTGES2-AS1
hsa-miR-541-3p	ENO2	LINC01978
hsa-miR-541-3p	ENO2	RALY-AS1
hsa-miR-541-3p	ENO2	LINC02532
hsa-miR-543	NAMPT	AC091946.2
hsa-miR-543	NAMPT	AC010735.2
hsa-miR-543	NAMPT	AC005332.4
hsa-miR-543	NAMPT	AC120036.4
hsa-miR-543	NAMPT	AC004477.3
hsa-miR-543	NAMPT	AC127024.5
hsa-miR-543	NAMPT	AC068870.2
hsa-miR-543	NAMPT	AC018553.1
hsa-miR-5581-3p	NAMPT	LINC00526
hsa-miR-5581-3p	NAMPT	FAM87A
hsa-miR-5581-3p	NAMPT	NOL4L-DT
hsa-miR-5581-3p	NAMPT	AL513314.2
hsa-miR-5581-3p	NAMPT	FAM225A
hsa-miR-5581-3p	NAMPT	AC109779.1
hsa-miR-574-5p	ENO2	AC010624.2
hsa-miR-574-5p	ENO2	LINC02505
hsa-miR-574-5p	ENO2	AL008718.2
hsa-miR-574-5p	ENO2	PSMB8-AS1
hsa-miR-574-5p	ENO2	AC109635.2
hsa-miR-574-5p	ENO2	AC004801.6
hsa-miR-574-5p	ENO2	LINC02128
hsa-miR-625-5p	NAMPT	AL591368.1
hsa-miR-625-5p	NAMPT	AC016903.1
hsa-miR-625-5p	NAMPT	LINC00909
hsa-miR-625-5p	NAMPT	Z69706.1
hsa-miR-625-5p	NAMPT	AC018645.2
hsa-miR-625-5p	NAMPT	AC080013.6
hsa-miR-625-5p	NAMPT	AC104825.1
hsa-miR-625-5p	NAMPT	AC016405.3
hsa-miR-668-3p	NAMPT	AC125807.2
hsa-miR-671-5p	ENO2	LINC01391
hsa-miR-671-5p	ENO2	AL161729.3
hsa-miR-671-5p	ENO2	AL513329.1
hsa-miR-671-5p	ENO2	AC021683.2
hsa-miR-6763-5p	ENO2	LINC00520
hsa-miR-6763-5p	ENO2	AC226118.1
hsa-miR-6763-5p	ENO2	MIR200CHG
hsa-miR-6763-5p	ENO2	AC087521.1
hsa-miR-6763-5p	ENO2	AL139286.2
hsa-miR-6763-5p	ENO2	AC245014.1
hsa-miR-6763-5p	ENO2	LINC01725
hsa-miR-6787-5p	ADH1C	AC007384.1
hsa-miR-6787-5p	ADH1C	LINC00167
hsa-miR-6787-5p	ADH1C	AC074135.1
hsa-miR-6787-5p	ADH1C	FAM239A
hsa-miR-6787-5p	ADH1C	U73166.1
hsa-miR-6816-5p	ENO2	AC135776.1
hsa-miR-6849-5p	ENO2	LINC00160
hsa-miR-6849-5p	ENO2	AL121892.1
hsa-miR-6849-5p	ENO2	LINC00704
hsa-miR-6849-5p	ENO2	AC008555.1
hsa-miR-6849-5p	ENO2	AC080129.1
hsa-miR-6884-5p	ADH1C	C1orf143
hsa-miR-6884-5p	ADH1C	LINC02507
hsa-miR-6884-5p	ADH1C	LINC02064
hsa-miR-6884-5p	ADH1C	AL390728.5
hsa-miR-6884-5p	ADH1C	AL353615.1
hsa-miR-6884-5p	ADH1C	AL359915.1
hsa-miR-6884-5p	ADH1C	LINC02447
hsa-miR-6884-5p	ADH1C	AL135785.1
hsa-miR-6884-5p	ADH1C	AC004835.1
hsa-miR-6884-5p	ADH1C	LINC01102
hsa-miR-6884-5p	ADH1C	AC114814.1
hsa-miR-6884-5p	ADH1C	AC069277.1
hsa-miR-6884-5p	ADH1C	AC006273.1
hsa-miR-6884-5p	ADH1C	AC138035.1
hsa-miR-6884-5p	ADH1C	AL583810.2
hsa-miR-6884-5p	ADH1C	AC138904.1
hsa-miR-6884-5p	ADH1C	FAM157C
hsa-miR-6884-5p	ADH1C	AC093484.4
hsa-miR-6884-5p	ADH1C	AC011477.4
hsa-miR-6884-5p	ADH1C	AC084200.1
hsa-miR-6884-5p	ADH1C	LINC00544
hsa-miR-6884-5p	ADH1C	AC127070.2
hsa-miR-7-5p	ENO2	LINC02069
hsa-miR-7-5p	ENO2	AL021368.2
hsa-miR-7-5p	ENO2	LINC02389
hsa-miR-7-5p	ENO2	AP003392.5
hsa-miR-7114-3p	ENO2	AC010719.1
hsa-miR-7114-3p	ENO2	LINC00599
hsa-miR-744-5p	NAMPT	LINC00441
hsa-miR-744-5p	NAMPT	LINC01116
hsa-miR-760	ENO2	AC007878.1
hsa-miR-760	ENO2	AC131235.4
hsa-miR-760	ENO2	LINC01999
hsa-miR-760	ENO2	AC012629.1
hsa-miR-766-5p	ENO2	AC092354.1
hsa-miR-766-5p	ENO2	AF127936.1
hsa-miR-766-5p	ENO2	AC106738.1
hsa-miR-766-5p	ENO2	CASC15
hsa-miR-766-5p	ENO2	AL445471.2
hsa-miR-766-5p	ENO2	AC117402.1
hsa-miR-766-5p	ENO2	AL359091.1
hsa-miR-766-5p	ENO2	LINC00462
hsa-miR-766-5p	ENO2	AP002358.1
hsa-miR-766-5p	ENO2	LINC02384
hsa-miR-874-3p	NAMPT	RGPD4-AS1
hsa-miR-874-3p	NAMPT	LNCPRESS1
hsa-miR-874-3p	NAMPT	AC100826.1
hsa-miR-874-3p	NAMPT	LINC02249
hsa-miR-874-3p	NAMPT	AL138781.2
hsa-miR-874-3p	NAMPT	AL133342.1
hsa-miR-874-3p	NAMPT	LINC01489
hsa-miR-874-3p	NAMPT	AC114401.1
hsa-miR-942-5p	ENO2	LINC01011
hsa-miR-942-5p	ENO2	AL683887.1
hsa-miR-942-5p	ENO2	AL162426.1
hsa-miR-942-5p	ENO2	BX284668.6
hsa-miR-942-5p	ENO2	AC112220.3
hsa-miR-942-5p	ENO2	AC159540.1
hsa-miR-942-5p	ENO2	LINC02246
hsa-miR-942-5p	ENO2	LINC00304
hsa-miR-942-5p	ENO2	Z93403.1
hsa-miR-96-5p	ENO2	C1orf220
hsa-miR-96-5p	ENO2	LINC01898
